# Supplementary material for: Inhibition of Perilla frutescens Essential Oil on Pellicle Formation of Candida tropicalis and Pichia kluyveri and Its Effect on Volatile Compounds in Sichuan Pickles
Source: Foods. 2023 Apr 9;12(8):1593. doi: 10.3390/foods12081593 (PMC10137390; doi:10.3390/foods12081593)
Supplement: Supplementary file 1 [file foods-12-01593-s001.zip]

Archive with 1 entries (1 files):
- foods-2251049-SI.pdf
